# Supplementary material for: Advancing Analytical Techniques in PET and rPET: Development of an ICP–MS Method for the Analysis of Trace Metals and Rare Earth Elements
Source: Foods. 2024 Aug 27;13(17):2716. doi: 10.3390/foods13172716 (PMC11395568; doi:10.3390/foods13172716)
Supplement: Supplementary file 1 [file foods-13-02716-s001.zip]

Archive with 1 entries (1 files):
- foods-3148199-supplementary.pdf
